# Supplementary material for: Machine learning algorithms for identifying contralateral central lymph node metastasis in unilateral cN0 papillary thyroid cancer
Source: Front Endocrinol (Lausanne). 2024 May 10;15:1385324. doi: 10.3389/fendo.2024.1385324 (PMC11116582; doi:10.3389/fendo.2024.1385324)
Supplement: Supplementary file 1 [file Table_1.xlsx]

## Sheet: Sheet1
	Univariate			Multivariate
	OR(95%CI)	P		OR(95%CI)	P
AgeGroup (>55y vs <55y)	0.458 (0.318 -0.644 )	<0.001		0.619 (0.416 -0.899 )	0.014
Gender (Male vs Female)	2.122 (1.691 -2.658 )	<0.001		1.651 (1.267 -2.148 )	<0.001
Multifocality (Yes vs No)	1.215 (0.940 -1.559 )	0.132		1.325 (1.000 -1.747 )	0.048
MaxDiameter (1-4cm vs <=1cm)	2.732 (2.214 -3.375 )	<0.001		1.799 (1.424 -2.274 )	<0.001
MaxDiameter (>4cm vs <=1cm)	25.327 (6.476 -166.841 )	<0.001		17.747 (4.207 -122.140 )	<0.001
ETE (Yes vs No)	1.815 (1.109 -2.898 )	0.015		1.332 (0.768 -2.273 )	0.298
ICLNM (Yes vs No)	6.930 (5.437 -8.912 )	<0.001		5.436 (4.216 -7.066 )	<0.001
BMI (Low Weight vs Normal Weight)	1.358 (0.858 -2.093 )	0.177		1.038 (0.631 -1.668 )	0.881
BMI (High Weight vs Normal Weight)	1.056 (0.852 -1.307 )	0.619		0.940 (0.732 -1.204 )	0.624
