# Supplementary material for: Machine learning algorithms for identifying contralateral central lymph node metastasis in unilateral cN0 papillary thyroid cancer
Source: Front Endocrinol (Lausanne). 2024 May 10;15:1385324. doi: 10.3389/fendo.2024.1385324 (PMC11116582; doi:10.3389/fendo.2024.1385324)
Supplement: Supplementary file 2 [file Table_2.xlsx]

## Sheet: Sheet1
		Accuracy	AUC	Sensitivity	Spectivity	False negative rate	False positive rate
Models using ICLNM	KKNN	0.764406	0.692615	0.28381	0.892417	0.71619	0.107583
	DT	0.794966	0.741828	0.201357	0.953909	0.798643	0.0460913
	SVM	0.793613	0.680613	0.108729	0.976834	0.891271	0.0231663
	XGBoost	0.780114	0.753608	0.207146	0.932685	0.792854	0.0673152
	LR	0.800814	0.786486	0.195929	0.963054	0.804071	0.0369455
	RF	0.795427	0.767116	0.19491	0.956295	0.80509	0.0437047
Models using RICLNM	KKNN	0.789636	0.736964	0.340318	0.908697	0.659682	0.0913028
	DT	0.814802	0.712708	0.380657	0.930592	0.619343	0.0694082
	SVM	0.813453	0.721729	0.26406	0.95983	0.73594	0.0401697
	XGBoost	0.79053	0.771561	0.353927	0.907773	0.646073	0.092227
	LR	0.82288	0.812929	0.3724	0.942374	0.6276	0.0576261
	RF	0.817945	0.797986	0.357896	0.940598	0.642104	0.0594018
